# Supplementary material for: Gold Nanorod-Coated Hydrogel Brush Valves in Macroporous Silicon Membranes for NIR-Driven Localized Chemical Modulation
Source: Gels. 2025 Jan 1;11(1):25. doi: 10.3390/gels11010025 (PMC11764991; doi:10.3390/gels11010025)
Supplement: Supplementary file 1 [file gels-11-00025-s001.zip]

Archive with 1 entries (1 files):
- gels-3368289-supplementary_vid_S1.avi
